# Supplementary material for: Highly Efficient Iron Oxide Nanoparticles Immobilized on Cellulose Nanofibril Aerogels for Arsenic Removal from Water
Source: Nanomaterials (Basel). 2021 Oct 23;11(11):2818. doi: 10.3390/nano11112818 (PMC8623684; doi:10.3390/nano11112818)
Supplement: Supplementary file 1 [file nanomaterials-11-02818-s001.zip]

Archive with 1 entries (1 files):
- nanomaterials-1431769-supplementary.pdf
